# Supplementary material for: MUR1‐mediated cell‐wall fucosylation is required for freezing tolerance in Arabidopsis thaliana
Source: New Phytol. 2019 Nov 7;224(4):1518–31. doi: 10.1111/nph.16209 (PMC6899859; doi:10.1111/nph.16209)
Supplement: Supplementary file 2 — Table S2 MUR1 is not upregulated by CBF overexpression. Table S3 MUR1 is not differentially expressed in response to cold acclimation. Please note: Wiley Blackwell are not responsible for the content or functionality of any Supporting Information supplied by the authors. Any queries (other than missing material) should be directed to the New Phytologist Central Office. [file NPH-224-1518-s002.xlsx]

## Sheet: Article information
		New Phytologist Supporting Information Tables S2 & S3
		Article title: MUR1-mediated cell-wall fucosylation is required for freezing tolerance in Arabidopsis thaliana
		Authors: Paige E. Panter, Olivia Kent, Maeve Dale, Sarah J. Smith, Mark Skipsey, Glenn Thorlby, Ian Cummins, Nathan Ramsay, Rifat A. Begum, Dayan Sanhueza, Stephen C. Fry, Marc R. Knight and Heather Knight.
		Article acceptance date: 28 July 2019

## Sheet: Table S2 Genevestigator data 
Table S2. MUR1 is not upregulated by CBF overexpressison
	Gene Symbol	MUR1	Reference
	Gene	AT3G51160	Vogel et al., 2005	https://onlinelibrary.wiley.com/doi/full/10.1111/j.1365-313X.2004.02288.x
	Measure	252121_at
Experiment	Samples	signal
AT-00176	Low temp._wt_WS_1-1	5126.85
AT-00176	Low temp._wt_WS_1-2	4974.46
AT-00176	Low temp._CBF2_2-1	4466.48
AT-00176	Low temp._CBF2_2-2	4645.18
	Gene Symbol	MUR1	Chan et al., 2012	https://www.ncbi.nlm.nih.gov/pubmed/22070784
	Gene	AT3G51160
	Measure	252121_at
Experiment	Samples	signal
AT-00403	Salt stress_Ws_con_6d_1-1	7136.24
AT-00403	Salt stress_Ws_con_6d_1-2	6767.87
AT-00403	Salt stress_CBF3 OX_con_6d_2-1	5675.42
AT-00403	Salt stress_CBF3 OX_con_6d_2-2	6030.58

## Sheet: Table S3 
Table S3. MUR1 is not differentially expressed in response to cold acclimation				Analysis of data presented in Figure S10B.
Contrast groups	block1.T9.block1.T1	block2.T2.block1.T2	block2.T3.block1.T3	block2.T4.block1.T4	block2.T5.block1.T5	block2.T6.block1.T6	block2.T7.block1.T7	block2.T8.block1.T8	block2.T9.block1.T9	block3.T1.block1.T1	block3.T2.block1.T2	block3.T3.block1.T3	block3.T4.block1.T4	block3.T5.block1.T5	block3.T6.block1.T6	block3.T7.block1.T7	block3.T8.block1.T8	block3.T9.block1.T9
p-value	0.999972	0.0135205	0.000121703	9.76861e-06	0.000366308	0.35423	0.00189811	0.000321481	0.00189717	0.279287	0.83449	0.0663299	0.0394088	0.0545843	0.97923	0.139777	0.00430269	0.107826
L2FC	-0.235158	0.531538	0.798673	0.904955	0.699213	0.183749	0.604222	0.71631	0.613893	0.232509	0.0482263	0.364013	0.401804	0.372588	-0.00600273	0.287391	0.574137	0.341827
Data are extracted from the transcriptomic dataset published by Calixto et al., 2018 (https://www.ncbi.nlm.nih.gov/pubmed/29764987) using the online interactive tool at https://wyguo.shinyapps.io/atrtd2_profile_app/.
To be classed as differentially expressed (DE), the expression level must (1) show a p-value below 0.01 for at least two consecutive comparisons (contrast groups)
and (2) have a log fold change (LF2C) greater than 2 for at least two consecutive comparisons.
MUR1 does not fulfill both of these criteria and is not classed as DE.
